# Supplementary material for: Ambient carbon dioxide concentration correlates with SARS-CoV-2 aerostability and infection risk
Source: Nat Commun. 2024 Apr 25;15:3487. doi: 10.1038/s41467-024-47777-5 (PMC11045827; doi:10.1038/s41467-024-47777-5)
Supplement: Supplementary file 4 — Source Data [file 41467_2024_47777_MOESM4_ESM.xlsx]

## Sheet: 1A
Figure 1A
Infectivity of the Delta and Omicron BA.2 VOCs that have been levitated at RHs of 40% and 90%.
Omicron (90%)
Time (min)	Infectivity	SE
0.08333	1	0.21208
0.25	1.05496	0.10579
0.5	0.77369	0.07895
1.95	0.63063	0.0368
4.95	0.44238	0.05747
Omicron (40%)
Time (min)	Infectivity	SE
0	1	0.08803
0.5	0.54708	0.11903
2	0.38417	0.13304
5	0.43805	0.01291
Delta (90%)
Time (min)	Infectivity	SE
0.08333	1	0.06966
0.16667	1.03725	0.28196
0.25	1.01834	0.13238
0.5	0.67269	0.13254
1	0.48762	0.06535
1.95	0.36961	0.05005
4.95	0.27476	0.05578
Delta (40%)
Time (min)	Infectivity	SE
0	1	0
0.5	0.5195	0.07826
2	0.29699	0.10659
5	0.34334	0.06688

## Sheet: 1B
Figure 1B
Infectivity of BA.2 and Delta VOCs, respectively, in DMEM 2% FBS bulk solution with pH maintained at 11 and measured by cytopathy.
Omicron
Time (min)	Infectivity	SE
0	100	0
10	79.3232	7.40865
20	57.66	3.45058
30	57.6072	9.87958
Delta
Time (min)	Infectivity	SE
0	100	5.55555e-09
10	23.28	1.521
20	8.592	1.269
30	2.167	0.887

## Sheet: 1C
Figure 1C
Infectivity of BA.2 and Delta VOCs, respectively, in DMEM 2% FBS bulk solution with pH maintained at 11 and measured by immunostaining.
Omicron
Time (min)	Infectivity	SE
0	100	0
10	99.65	0.85
20	87.85	5.45
30	93.45	5.85
60	92.4	4
Delta
Time (min)	Infectivity	SE
0	100	0
10	51.2433	9.83076
20	34.99	5.04668
30	24.7333	3.25699
60	22.3167	4.03363

## Sheet: 2A
Figure 2a
Infectivity of the Delta, Beta and Omicron BA.2 VOCs as a function of ambient concentrations of CO2 at 90% RH, 120s.
Omicron
[CO2]	Infectivity	SE
500	0.5455	0.03127
3000	0.66275	0.07463
Beta
[CO2]	Infectivity	SE
500	0.57989	0.05373
3000	0.81392	0.01227
Delta
[CO2]	Infectivity	SE
50	0.51174	0.04773
550	0.47791	0.03479
800	0.66604	0.05256
1800	0.75031	0.11317
3050	0.73759	0.12683
6372	0.77626	0.05965

## Sheet: 2B
Figure 2B
The effect that an elevated concentration of CO2 has on the decay profile of the Delta VOC and original strain of SARS-CoV-2 at 90% RH. Inset is simply a zoom in of the first 5 minutes of the x-axis.
Delta (90%, 500 ppm CO2)
Time (min)	Infectivity	SE
0.08333	1	0.06966
0.16667	1.03725	0.28196
0.25	1.01834	0.13238
0.5	0.67269	0.13254
1	0.48762	0.06535
2	0.36961	0.05005
5	0.27476	0.05578
20	0.08515	0.0391
40	0.03198	0.02016
Delta (90%, 3,000 ppm CO2)
Time (min)	Infectivity	SE
0.25	0.92005	0.05872
0.5	0.78682	0.13451
2	0.73759	0.12683
5	0.53426	0.10853
10	0.44168	0.12992
20	0.30921	0.06991
40	0.26126	0.06275
Original (90%, 500 ppm CO2)
Time (min)	Infectivity	SE
0	1	0
2	0.93273	0.04252
5	0.52246	0.04408
10	0.29395	0.01555
20	0.09092	0.03515

## Sheet: 2C
Figure 2C
Relative infectivity of aerosolized Delta VOC exposed to increased [CO2(g)] as a function of time. The ratios were estimated using the raw data in Figure 2B at time points where the infectivity was measured for both [CO2(g)].
Time	Ratio	SE
0.25	0.90348	0.13084
0.5	1.16967	0.30512
2	1.9956	0.43677
5	1.9445	0.55843
20	3.63126	1.85841
40	8.16953	5.51166

## Sheet: 2D
Figure 2D
Infectivity of the Delta VOC (ln([A]/[Ao])) as a function of time in aerosol and in MEM at pH=11 (bulk data offset by -0.5).
Bulk
Time (Min)	ln([A]/[Ao])	SE
0	4.60517	2.55843e-10
10	3.14759	0.04787
20	2.15083	0.02729
30	0.77334	0.00686
500 ppm
Time (Min)	ln([A]/[Ao])	SE
0
0.25	4.62334	0.61206
0.5	4.20869	0.55781
2	3.60986	0.18066
5	3.3133	0.1848
20	2.14187	0.08374
40	1.1625	0.02344
3000 ppm
Time (Min)	ln([A]/[Ao])	SE
15	4.52185	0.26553
30	4.36541	0.5872
120	4.3008	0.54547
300	3.9783	0.43177
600	3.788	0.49214
1200	3.43145	0.23989
2400	3.26291	0.20476

## Sheet: 3A
Figure 3A
Infectivity of the Delta and Omicron BA.2 variants at 15 seconds in ambient air as a function of relative humidity.
Omicron
RH	Infectivity	SE
20	54.37	6.14
30	44.967	6.511
40	70.248	5.981
50	66.328	7.943
60	98.108	5.433
80	94.259	11.473
90	100	13.238
Delta
RH	Infectivity	SE
20	37.6287	6.33053
40	45.1782	2.60766
60	34.7452	7.05262
80	53.9815	7.70619
90	92.0054	5.87207

## Sheet: 3B
Figure 3B
Infectivity of the Delta variant at 15 seconds as a function of relative humidity and [CO2(g)]. Values are means?±?SE.
	500 ppm		3,000 ppm		6,000 ppm
RH	Infectivity	SE	Infectivity	SE	Infectivity	SE
20	0.37629	0.06331	0.71363	0.10419	0.63725	0.05857
40	0.45178	0.02608	0.71819	0.09842	0.7337	0.01922
60	0.34745	0.07053	0.66307	0.08673	0.54759	0.06152
80	0.53982	0.07706	1.0357	0.11959	1.00045	0.10734
90	0.92005	0.05872	0.95622	0.0727	0.87075	0.08784

## Sheet: 4A
Model output, data not provided.

[truncated: 15 more sheets: 4B, 4C, 4D, 5A, 5B, 5C, Supp 1A, Supp 1B, Supp 2, Supp 3, Supp 4, Supp 5, Supp 6A, Supp 6B, Supp 7]
